# Supplementary material for: Exosomal circSHKBP1 promotes gastric cancer progression via regulating the miR-582-3p/HUR/VEGF axis and suppressing HSP90 degradation
Source: Mol Cancer. 2020 Jun 29;19:112. doi: 10.1186/s12943-020-01208-3 (PMC7322843; doi:10.1186/s12943-020-01208-3)
Supplement: Supplementary file 6 — Additional file 6. [file 12943_2020_1208_MOESM6_ESM.xlsx]

## Sheet: Sheet1
GENE	FORWARD PRIMER(5'-3')	REVERSE PRIMER(5'-3')	LOOP
circSHKBP1	TCACCCCCAAGACCAGTCCA	GGGAACTTCTGCACATCCACG
SHKBP1	TGTGGGAGGCAAGAGATTCAG	CTTTCAGCGTCGAGATGCGT
GAPDH	CATGTGGGCCATGAGGTCCACCAC	GGGAAGCTCACTGGCATGGCCTTCC
hsa-miR-582-3p	TAACTGGTTGAACAACTGAACC	CGCAGGGTCCGAGGTATTC	GTCGTATCCAGTGCAGGGTCCGAGGTATTCGCACTGGATACGAC
hsa-miR-665	ACCAGGAGGCTGAGGCCCCT	CGCAGGGTCCGAGGTATTC
hsa-miR-1207-5P	TGGCAGGGAGGCTGGGAGGGG	CGCAGGGTCCGAGGTATTC
hsa-miR-4458	AGAGGTAGGTGTGGAAGAA	CGCAGGGTCCGAGGTATTC
u6	CTCGCTTCGGCAGCACA	AACGCTTCACGAATTTGCGT
18s	CTTTCGATGGTAGGATAGTGGCCT	CAATGATCCTTCCGCAGGTTCACCTAC
chr2:140363900-140364030	TTCCCTGTTACGAACACTTC	ACAATCTAACAATGCATCCC
chr7:100550808-100551062	TTCTTCAATCACCACCACTG	GTGGTGGTGATTGAAGAACTGA
chr11:2028065-2028186	TTTAAGCCTCCCGGTCCATG	TGAGCCCAGCAGATGCCAAT
chr15:75344385-75344422	TTGCCAGACTGGACAACCCT	GAATACGGAGCCCTTCAGGG
chr18:18518121-18519655	GCCATCCTTAAAGCCATGCA	TTTGGAGCGCTCTGATGC
chr22:23243156-23247205	CACAGTGTTGGGTGTTCGG	TGCTTTGTTTGGAGGGTGTG
chrX:116809125-116809166	TTGCCAGACTGGACAACCCT	CAAGAATACGGAGCCCTTCA
chrX:39265702-39265812	CTGAAGGGCTCCGTATTCTTG	CCTGTGCTTTGTCATGGGTG
chrY:13688616-13833086	AATAGAAAGGCATCGAGTGT	CCATTCACTTCCAGTTCATT
HSP90B1	GCTGACGATGAAGTTGATGTGG	CATCCGTCCTTGATCCTTCTCTA
HSP90AB1	AGAAATTGCCCAACTCATGTCC	ATCAACTCCCGAAGGAAAATCTC
HSP90AA1	AGGAGGTTGAGACGTTCGC	AGAGTTCGATCTTGTTTGTTCGG
ELAVL1	AACTACGTGACCGCGAAGG	CGCCCAAACCGAGAGAACA
VEGFA	AGGGCAGAATCATCACGAAGT	AGGGTCTCGATTGGATGGCA
