# Supplementary material for: Exosomal circSHKBP1 promotes gastric cancer progression via regulating the miR-582-3p/HUR/VEGF axis and suppressing HSP90 degradation
Source: Mol Cancer. 2020 Jun 29;19:112. doi: 10.1186/s12943-020-01208-3 (PMC7322843; doi:10.1186/s12943-020-01208-3)
Supplement: Supplementary file 7 — Additional file 7. [file 12943_2020_1208_MOESM7_ESM.xlsx]

## Sheet: Sheet1
NAME	TARGETING SEQUENCE
si-h-hsa_circ_0000936_001	CAAGACCAGTCCAGGAGGT
si-h-hsa_circ_0000936_002	CCCAAGACCAGTCCAGGAG
pcDNA3.1-CMV-circSHKBP1	TGATCAAATAGCAGAGCTCTCTGGCTAACTAGAGAACCCACTGCTTACTGGCTTATCGAAATTAATACGACTCACTATAGGGAGACCCAAGCTGGCTAGAAAAGTGCTGAGATTACAGGCGTGAGCCACCACCCCCGGCCCACTTTTTGTAAAGGTACGTACTAATGACTTTTTTTTTATACTTCAGGTCCAGGAGGTGCAGCCCATCACCAGTTATGACGCGGCAGGCTCCTTCCTCCTCCTGGGCTGCAACAACGGCTCCATTTACTACGTGGATGTGCAGAAGTTCCCCTTGCGCATGAAAGACAACGACCTCCTTGTCAGCGAGCTCTATCGGGACCCAGCGGAGGATGGGGTCACCGCCCTCAGTGTCTACCTCACCCCCAAGACCAGTAAGAA…
