# Supplementary material for: Exosomal circSHKBP1 promotes gastric cancer progression via regulating the miR-582-3p/HUR/VEGF axis and suppressing HSP90 degradation
Source: Mol Cancer. 2020 Jun 29;19:112. doi: 10.1186/s12943-020-01208-3 (PMC7322843; doi:10.1186/s12943-020-01208-3)
Supplement: Supplementary file 8 — Additional file 8. [file 12943_2020_1208_MOESM8_ESM.xlsx]

## Sheet: Sheet1
GROUP INDEX	LV3-sh1	LV3-sh2	LV3-NC	LV5-circSHKBP1	LV5-NC
							Index	Abbr	Unit
ALT	76	63	19	29	25		Alanine Aminotransferase	ALT	U/L
	135	35	28	39	28		Aspartate Aminotransferase	AST	U/L
	97	72	46	61	37		Total Protein	TP	g/L
AST	140	93	90	129	125		Albumin	ALB	g/L
	275	181	78	249	93		Total Bilirubin	TBIL	umol/L
	215	159	265	230	147		Direct Bilirubin	DBIL	umol/L
TP	34.6	32.7	37.4	31.9	34.2		Alkaline Phosphatase	ALP	U/L
	36.8	34.4	30.5	33.5	33		Gamma-GT	GGT	U/L
	32.7	36.7	32.1	35	37.8		Glucose	GLU	mmol/L
ALP	24.4	22.2	25.5	23	22.6		Urea Nitrogen	BUN	mmol/L
	24.9	23.2	19.9	23.9	22.5		Creatinine	CREA	umol/L
	22.9	22.5	20.4	25.1	26		Uric Acid	UA	umol/L
TBIL	0.5	0.6	1.1	1.1	0.9		Calcium	Ca	mmol/L
	0.5	0	0.6	0.7	0.9		Phosphorus	P	mmol/l
	0.4	-0.4	0.6	0.3	0.7		Total Cholesterol	CHOl	mg/dl
DBIL	-1.5	-1.2	-1.2	0.3	-1.1		Triglycerides	TG	mmol/L
	-0.6	-3.8	-0.9	-0.9	0.2		High-density Lipoproteincholesterol	HDL-C	mmol/L
	-1.1	-3.8	0.2	-3.7	-0.6		Low-density Lipoproteincholesterol	LDL-C	mmol/L
ALP	103	123	99	114	114		Lactate Dehydrogenase	LDH	U/L
	112	104	75	96	113		Creatine Kinase-MB	CK-MB	U/L
	104	108	225	130	84		Superoxide Dismutase	SOD	U/ml
GGT	0	0	0	1	1		Creatine kinase	CK	U/L
	1	4	0	0	-1
	1	0	12	1	0
GLU	11	16.1	10.7	6.5	8.3
	6.2	9.6	9.8	5.1	12.5
	9	12.9	9.6	6.7	15.3
BUN	8	5.9	9.4	7.2	7.1
	9.9	9.1	6.1	7	6.1
	10.3	9.9	9.7	11.4	8.2
CREA	16	11	9	10	11
	14	13	11	10	10
	22	11	12	19	14
UA	180	116	120	142	139
	127	103	128	106	111
	124	92	113	120	111
Ca	2.05	2.1	2.48	2.11	2.1
	2.39	2.21	2.04	2.13	2.01
	2.19	2.1	2.13	2.19	2.22
P	2.68	3.23	2.71	3.29	2.86
	3.43	3.61	2.92	3.28	3.17
	3.54	3.3	3.25	2.43	2.79
CHO1	2.52	2.64	2.51	2.64	2.51
	2.95	2.4	2.09	2.13	2.28
	2.54	2.73	2.55	2.53	2.72
TG	1.27	1.12	1	0.73	0.66
	1.2	0.63	0.69	0.78	0.68
	1.31	1.28	0.76	0.88	0.9
HDL-C	1.64	1.61	1.66	1.63	1.67
	1.91	1.52	1.33	1.4	1.61
	1.69	1.93	1.6	1.62	1.79
LDL-C	0.29	0.32	0.3	0.36	0.29
	0.38	0.33	0.21	0.25	0.2
	0.32	0.25	0.36	0.31	0.3
LDH	1356	753	809	1182	693
	1916	1650	729	819	491
	1325	1075	4129	1463	795
CK-MB	536	325	420	459	382
	560	547	246	632	305
	588	586	315	1141	540
SOD	50	62	85	68	59
	64	90	50	79	66
	61	75	70	88	76
CK	1543	1818	1489	1704	1532
	2814	3004	995	4529	1708
	3488	3118	1493	4810	3123
